# Supplementary material for: The Giardia lamblia vsp gene repertoire: characteristics, genomic organization, and evolution
Source: BMC Genomics. 2010 Jul 9;11:424. doi: 10.1186/1471-2164-11-424 (PMC2996952; doi:10.1186/1471-2164-11-424)
Supplement: Additional file 1 — List of all vsp genes with detailed information as follows: A. VSP number, B. Clade number (of the three major clades). A blank indicates either an incomplete sequence or that this is one of the three genes without a clade assignment, C. Name used in prior reports in the literature, D. Prior Genbank number, when available, E. gene # from the WB genome (the number that is given should be preceded by the prefix GL50803_), F. Features including TT (tail to tail), HH (head to head), IP (inverted pair of identical ORFs; the "a" or "b" refers to the first or second member of the pair, TR (tandem repeats; the following number indicates the number of nucleotides per repeat in the reported sequence, LA (linear array; it is followed by O for overlapping genes, G. An "x" is used to note the members of linear arrays that were first in the array, H. Number of nt/tandem repeat, I. Rep # refers to the number of tandem repeats, J. Chromosomal location, K. Compl refers to whether the sequence contains the complete open reading frame; c indicates complete, 3 indicates missing 3' sequence and 5 indicates missing 5' sequence, L. Inr indicates whether or not a gene contains the putative Inr and whether it is a TAATGTT or CAATGTT, M. Alternative C-terminal 5 amino acid motif, in place of CRGKA, N. number of amino acids in the translated sequence, O. The molecular mass of the putative protein in kDA, P. The number of cysteines in the encoded sequence, Q. % cysteines in the encoded protein, and R. Number of CXXC motifs in the encoded protein. [file 1471-2164-11-424-S1.XLS]

## Sheet: vsp1267cons.txt
VSP	Clade	Name	GenBank #	Gene #	Features	1st in LA	Rep nt	Rep #	Chro_con	Compl	INR	Alt_C_AA	protein length	Mass	Cs	% C	CXXC
1.1	II			115830	TTIPa				3	C	CAATGTT		633	64.5 kDa	74	11.7	26
1.2	II	S4	AY14125	115831	TTIPb				3	C	CAATGTT
2	II			113512	HH				3	C	No	GRRKA	593	60.3 kDa	66	11.1	21
3				137740	HH_TR228		228	4	3	C	TAATGTT		451	46.5 kDa	46	10.2	8
4	III			137744	TR120		120	4	3	C	CAATGTT		247	25.9 kDa	28	11.3	8
5	II	417-1 (TSA417)	M33641	113797					3	C	TAATGTT		713	72.5 kDa	84	11.8	29
6	II			137752	TR192		192	7	3	C	CAATGTT		1035	105.2 kDa	129	12.5	46
7.1	II			136003	TTIPa				3	C	CAATGTT		551	56.2 kDa	60	10.9	18
7.2	II			136004	TTIPb				3	C	CAATGTT
8	II	9B10B	AF293416	137618					4	C	CAATGTT		853	88.7 kDa	98	11.5	28
9	III			14043					4	C	No		239	23.9 kDa	22	9.2	6
10	I			32890	LA				4	C	No		338	33.9 kDa	39	11.5	13
11	II			32933	LA	X			4	C	CAATGTT		658	68.2 kDa	78	11.9	25
12	III			13520					4	C	No		128	12.8 kDa	15	11.7	4
13					LA_TR222	x	222	8	4	C	TAATGTT		725	74.0 kDa	93	12.8	18
14	III				LA				4	C	No		74	7.5 kDa	8	10.8	2
15	III				TR222		222	3	4	C	No		300	31.9 kDa	33	11	6
16	II			112867	HT_TR303		303	3	4	C	CAATGTT		741	75.1 kDa	88	11.9	22
17	III			28626	HT				4	C	No		168	17.3 kDa	18	10.7	4
18	II								4	C	TAATGTT		492	50.5 kDa	62	12.6	18
19	III			112331					4	C	No		331	34.2 kDa	34	10.3	10
20.1	II			103992	TTIPa				4	C	CAATGTT		627	64.6 kDa	72	11.5	25
20.2					TTIPb				4	5	NA
21	II	AS7	AY142136	137717	TR225		225	3	5	C	TAATGTT		646	65.1 kDa	83	12.8	22
23	II			101496					5	C	TAATGTT		479	49.9 kDa	54	11.3	16
24	II			137721					5	C	CAATGTT		421	42.9 kDa	52	12.4	16
25	II	A6-S2	U17981	37093	TR201		201	2	5	C	CAATGTT		638	65.1 kDa	74	11.6	25
26.1	II			137723	HHIPa				5	C	CAATGTT		715	75.1 kDa	81	11.3	27
26.2	II			137722	HHIPb				5	C	CAATGTT
27	II	CRP65	L39804	38901	TR228		228	4	1	C	TAATGTT		417	42.4 kDa	52	12.5	16
28	II			87628					1	C	TAATGTT		616	62.5 kDa	69	11.2	21
29	II			113163					1	C	TAATGTT		632	64.4 kDa	75	11.9	26
30	III			115474	LAO				5	C	No		140	14.1 kDa	11	7.9	2
31	II			115742	LAO	X			5	C	TAATGTT		618	62.9 kDa	67	10.8	22
32	III			4313					5	C	CAATGTT		197	19.9 kDa	20	10.2	4
33				134711					2	5	No		553	55.6 kDa	63	11.4	22
34	III								2	C	CAATGTT		147	15.0 kDa	12	8.2	2
35	II			137729					2	C	TAATGTT		403	41.5 kDa	53	13.2	18
36.1	III			117473	HHIPa				2	C	CAATGTT		200	20.2 kDa	20	10	4
36.2	III			117472	HHIPb				2	C	CAATGTT
37	II			41626	TR111		111	9	5	C	TAATGTT		718	75.1 kDa	101	14.1	34
38	II	AS8	AY142137	13194					5	C	CAATGTT		615	63.1 kDa	74	12	26
39	I			15237	LA				5	C	No		520	52.9 kDa	64	12.3	24
40	II			137697	LA	X			5	C	CAATGTT		493	49.7 kDa	54	11	15
41					TTIPa				4	5	na		285	28.7 kDa	34	11.9	11
42	II			16501	TT				4	C	CAATGTT		692	70.9 kDa	82	11.8	29
43	II			40591					4	C	CAATGTT		617	63.1 kDa	74	12	26
44	II	417-4	AF065168	113450					2	C	CAATGTT		732	74.8 kDa	84	11.5	29
45	II	417-6	AF065606	113439					2	C	CAATGTT		727	73.9 kDa	84	11.6	29
46	III			8595					2	C	TAATGTT		127	13.0 kDa	12	9.4	2
47.1	III			117203	TTIPa				2	C	CAATGTT		255	26.4 kDa	18	7.1	4
47.2	III			117204	TTIPb				2	C	CAATGTT
48.1	II			137707	TTIPa				5	C	CAATGTT		593	60.3 kDa	66	11.1	22
48.2	II			137708	TTIPb				5	C	CAATGTT
49	II			41472	LA	X			5	C	CAATGTT		587	59.9 kDa	66	11.2	22
50	I			137710	LA				5	C	No		515	52.6 kDa	63	12.2	23
51	III			112693	TR207		207	2	5	C	TAATGTT	CRGKL	258	25.9 kDa	33	12.8	6
52	II			16472					5	C	CAATGTT		425	43.1 kDa	52	12.2	16
53.1	II			11470	TTIPa				5	C	CAATGTT		673	69.2 kDa	73	10.8	24
53.2				137714	TTIPb				5	5	Presumed
54	II	417-2 (TSP11)	M95814	115797					1	C	TAATGTT		682	70.2 kDa	82	12	28
55									1	3	No		414	42.6 kDa	51	12.3	19
56					LA	NA			4	5	na		133	13.5 kDa	17	12.8	7
57	I			137610	LA				4	C	No		641	65.2 kDa	76	11.9	26
58	I			137611	LA				4	C	No		340	34.7 kDa	39	11.5	13
59	II			40571	LA				4	C	No		887	90.8 kDa	110	12.4	37
60	I			114277	LA				4	C	No		650	66.3 kDa	77	11.8	25
61	I				LA				4	C	No		183	18.3 kDa	17	9.3	5
62	I	MM5	AF230275	26590	LA				4	C	No		389	39.6 kDa	45	11.6	16
63	I				LA				4	C	No		518	53.6 kDa	61	11.8	20
64	I				LA				4	C	No		183	18.3 kDa	17	9.3	5
65	I			115085	LA				4	C	No		662	67.1 kDa	76	11.5	26
66	I	MM1	AF236020	14297					4	C	No		589	59.9 kDa	71	12.1	26
67	II	A6			LA_TR195	x	195	25	4	C	CAATGTT		2259	228.4 kDa	275	12.2	100
68	I			15123	LA				4	C	No		593	60.4 kDa	71	12	26
69	I			33783					4	C	No		593	60.7 kDa	71	12	26
70	I			40630					4	C	No		601	61.6 kDa	71	11.8	26
71	II	C5-S2	L25654	137681					5	C	CAATGTT		370	37.8 kDa	47	12.7	16
72	I			111732	HH				5	C	TAATGTT		708	71.0 kDa	86	12.1	31
73	I			103001	HH				5	C	No		615	61.6 kDa	77	12.5	29
74	III								5	C	CAATGTT		271	27.7 kDa	32	11.8	8
75	III			25892					5	C	No	CRGKL	98	10.4 kDa	9	9.2	2
76	II			115158	HH				5	C	No	CHKKA	454	48.0 kDa	46	10.1	15
77	II			137617	HH				5	C	CAATGTT		734	75.5 kDa	88	12	29
78	III			12993					4	C	No		96	9.6 kDa	11	11.5	4
79	III			29744					4	C	NO		109	11.2 kDa	11	10.1	3
80	II			40592	LA	X			4	C	CAATGTT		688	71.1 kDa	78	11.3	26
81	I			41349	LA				4	C	No		455	46.0 kDa	53	11.6	19
82	I				LA				4	C	no		539	55.2 kDa	65	12.1	24
83	I				LA				4	C	NO		427	43.9 kDa	51	11.9	18
84	I				LA				4	C	NO		576	58.3 kDa	77	13.4	30
85	I				LA				4	C	NO		392	40.2 kDa	45	11.5	15
86	II			101010					2	C	TAATGTT		419	42.9 kDa	52	12.4	16
87.1	II			112647	TTIPa				?	C	CAATGTT		623	64.2 kDa	83	13.3	27
87.2	II				TTIPb_TR117		117	5	?	C	CAATGTT
88	II	9B10A	AY007596	101074					3	C	CAATGTT		739	76.8 kDa	88	11.9	28
89	II								5	C	TAATGTT		560	57.4 kDa	64	11.4	18
90	III	C5, S2	COMBINED, AY142132		HT_TR105		105	7	5	C	CAATGTT		345	37.0 kDa	51	14.8	16
91	II			14783	HT				5	C	No	GRRKA	308	30.9 kDa	36	11.7	12
92	II	MM2	AF236019	137606	LA	X			4	C	No		852	89.0 kDa	96	11.3	28
93	I	MM2	AF236019	114065	LA				4	C	No		606	62.2 kDa	71	11.7	25
94	I	MM2	AF236019	112009	LA				4	C	No		516	53.4 kDa	61	11.8	20
95	II				LA_TR225	X	225	2	4	C	TAATGTT		716	74.5 kDa	78	10.9	20
96					LA				4	3	no		470	49.5 kDa	58	12.3	20
97	III			10562					1	C	No		185	18.9 kDa	13	7	2
98.1	II	1267		112208	TTIPa				1	C	CAATGTT		596	60.5 kDa	68	11.4	23
99	III								3	C	No		325	33.4 kDa	34	10.5	11
100	II			33279	TR114		114	11	2	C	TAATGTT		748	76.0 kDa	106	14.2	36
101	II			115047	TR117		117	6	2	C	TAATGTT		587	61.5 kDa	79	13.5	26
102				32916	LA	NA			4	5	na		309	31.5 kDa	33	10.7	10
103	I				LA				4	c	no		409	41.5 kDa	49	12	16
104	I			114653	LA				4	c	no		598	60.9 kDa	72	12	26
105	I				LA				4	C	No		516	53.9 kDa	61	11.8	20
106	I			15206	LA				4	C	No		213	21.4 kDa	21	9.9	5
107.1	III				TTIPa				5	C	CAATGTT		419	43.2 kDa	46	11	15
107.2	III	AS1, S3	AY142130, AY142124	14331	TTIPb				5	C	CAATGTT
108	II			102662	TR105		105	4	5	C	CAATGTT		530	54.5 kDa	71	13.4	24
109					LA	NA			5	5	NA		743	76.6 kDa	91	12.2	29
110	I			101410	LA				5	C	No		499	51.6 kDa	59	11.8	19
111	I			137607	LA				5	C	No		427	44.0 kDa	51	11.9	18
112	II			34357	LA				5	C	No		887	90.9 kDa	110	12.4	37
113	III			26894					5	C	NO		142	14.3 kDa	14	9.9	2
114	II			113304					5	C	CAATGTT		636	64.7 kDa	74	11.6	27
115	II								3	C	NO		714	73.6 kDa	89	12.5	30
116	II			101765					3	C	NO		714	73.6 kDa	89	12.5	30
117	III			97820					4	C	NO	CRSKA	102	10.5 kDa	9	8.8	3
118	II	C5-S1	L25653	113024					4	C	No		400	41.6 kDa	49	12.3	17
119					LA	NA			4	5	na		96	9.4 kDa	11	11.5	4
120	I			96055	LA				4	C	No		258	26.1 kDa	27	10.5	7
121	III			5812	TT				4	C	TAATGTT		438	45.0 kDa	42	9.6	14
122				113357	TT_TR516		516	2	4	C	CAATGTT		620	61.0 kDa	60	9.7	18
123	I			137620	LA	X			4	C	TAATGTT		680	69.3 kDa	80	11.8	28
124	I			113093	LA				4	C	No		651	66.7 kDa	76	11.7	26
125					LA				4	3	no		204	20.9 kDa	24	11.8	10
126.1	II			11521	TTIPa				2	C	CAATGTT		628	64.1 kDa	72	11.5	24
126.2				118786	TTIPb				2	5	NA
127	II			13390					5	C	TAATGTT		721	74.4 kDa	87	12.1	31
128	III			112207	TR216		216	2	5	C	TAATGTT		205	20.4 kDa	23	11.2	4
129	II			114162	TR114		114	9	4	C	TAATGTT		674	69.8 kDa	94	13.9	32
130	II	CRP136	L29079	103142	TR120		120	22	4	c	TAATGTT		1274	135.6 kDa	181	14.2	60
131				35454					5	5	No		626	63.0 kDa	76	12.1	28
132	I			41401					5	C	No		625	62.8 kDa	77	12.3	29
133					LA				4	3	no		426	44.2 kDa	55	12.9	21
134	I			111873	LA				4	C	No		256	26.1 kDa	24	9.4	7
135	I				LA				4	c	no		545	55.8 kDa	65	11.9	22
136	I				LA				4	C	NO		511	52.5 kDa	60	11.7	19
137	I				LA				4	C	NO		544	55.9 kDa	67	12.3	24
138	I	S6	AY142127	135882	LA				4	C	No		390	39.7 kDa	45	11.5	16
139	I	1269	M83934		LA	X			4	C	TAATGTT		689	69.7 kDa	80	11.6	28
140				135832					5	5	NA		310	31.5 kDa	33	10.6	10
141	II			114813	TR120		120	6	5	C	CAATGTT		581	59.6 kDa	77	13.3	26
142	I				LA				5	c	no		409	40.9 kDa	47	11.5	16
143	I				LA				5	C	NA		508	52.0 kDa	61	12	22
144	I			114121	LA				5	C	No		529	53.9 kDa	65	12.3	24
145	II	S2	AY142123	137605	LA_TR111	X	111	3	5	C	TAATGTT		445	45.8 kDa	59	13.3	20
146	I				LA	X			5	C	NO		579	59.0 kDa	71	12.3	26
147	I				LA				5	C	NO		307	31.2 kDa	33	10.7	10
148					LA				5	3	no		478	49.6 kDa	58	12.1	18
149	I			116477	LA	X			5	C	TAATGTT		748	76.1 kDa	92	12.3	34
150	I			135831	LA	X			5	C	No		595	60.8 kDa	71	11.9	26
151	I			105983	LA				5	C	No		413	42.0 kDa	47	11.4	16
152	I				LA				5	C	no		130	13.4 kDa	17	13.1	7
153	I			102540	LA				5	C	No		613	62.7 kDa	72	11.7	26
154	I				LA				5	C	no		143	14.8 kDa	19	13.3	8
155					LA				5	3	NO		130	13.5 kDa	15	11.5	6
156	III			102178					3	C	CAATGTT		128	12.8 kDa	13	10.2	2
157	I			103916	LA				4	C	NO		308	31.1 kDa	33	10.7	10
158	I				LA	X			4	c	no		427	43.0 kDa	51	11.9	19
159	I	4A1 (CRISP90)	Z83743	112113					1	C	TAATGTT		693	70.4 kDa	79	11.4	27
160	II			137612					1	C	CAATGTT		865	89.6 kDa	98	11.3	28
161	II								5	C	TAATGTT		410	41.4 kDa	51	12.4	16
162.1	II			111936	HHIPa				4	C	TAATGTT		741	75.4 kDa	88	11.9	28
162.2	II			111933	HHIPb				4	C	TAATGTT
163	I				LA	X			4	C	NO		635	64.3 kDa	83	13.1	32
164					LA				4	3	NA		311	31.8 kDa	41	13.2	18
165	II				HH_TR225		225	6	2	c	TAATGTT		1024	101.5 kDa	133	13	32
166	III			112048	HH				2	C	No		229	23.0 kDa	27	11.8	9
167	II			134710					2	C	CAATGTT		636	63.9 kDa	72	11.3	25
168.1	II			119707	HHIPa				3	C	CAATGTT		673	69.9 kDa	79	11.7	23
168.2	II			119706	HHIPb				3	C	CAATGTT
169	II			112801					4	C	CAATGTT		747	76.4 kDa	89	11.9	28
170	I			36493					4	C	No		194	19.3 kDa	17	8.8	3
171	III			13402					2	C	No		96	9.7 kDa	11	11.5	4
172	II			101589					2	C	TAATGTT	YRGKA	393	40.1 kDa	49	12.5	16
173	II			98058	TR228		228	2	3	C	No		543	55.3 kDa	69	12.7	20
174	II	AS2, S8	AY142131, AY142129	137604					5	C	CAATGTT		705	71.4 kDa	77	10.9	25
175	II	A6-S1 (G3M)	U17980	137608	LA	X			4	C	CAATGTT		553	55.9 kDa	65	11.8	22
176	I				LA				4	C	no		590	60.0 kDa	71	12	26
177	I			92835	LA				4	C	NA		517	53.9 kDa	61	11.8	20
178	I			113491	LA				4	C	No		516	53.5 kDa	61	11.8	20
179	I				LA				4	C	NO		511	52.3 kDa	61	11.9	22
180	II	AS9, AS11, AS12	AY142138, AY142140, AY14241	137614	HH				1	C	CAATGTT		547	55.5 kDa	60	11	19
181	I				HH				1	C	CAATGTT		680	69.3 kDa	79	11.6	27
182	II								1	C	CAATGTT		566	57.7 kDa	67	11.8	21
183	II			13727					1	C	CAATGTT		540	54.8 kDa	60	11.1	19
184	II			101380					3	C	CAATGTT		635	65.1 kDa	72	11.3	25
185	II									C	CAATGTT		687	70.6 kDa	80	11.6	27
186	II	417-7	AF067148	14586						C	TAATGTT		733	75.5 kDa	84	11.5	29
187	II			89315	TR294		294	3	1	C	CAATGTT		739	73.8 kDa	88	11.9	22
188	II			137613					1	C	TAATGTT		394	40.5 kDa	49	12.4	16
189	II				TR111		111	7		C	TAATGTT		626	65.2 kDa	85	13.6	28
190	I									C	TAATGTT		720	73.0 kDa	84	11.7	28
191	I				LA	X				C	no		427	44.0 kDa	51	11.9	18
192	I				LA					C	NO		452	45.5 kDa	52	11.5	18
193	I			34196	LA					C	No		446	45.4 kDa	52	11.7	18
194					LA					3	NO		462	47.9 kDa	58	12.6	22
195	I				LA	X				C	NO		481	49.3 kDa	56	11.6	17
196	I				LA					c	no		538	55.0 kDa	65	12.1	23
197					LA					3	No		98	10.4 kDa	14	14.3	5
198	I			40621	LA					C	NO		526	54.2 kDa	64	12.2	21
199					LA	NA				5	NA		63	6.5 kDa	2	3.2	0
200	I			113954	LAO					C	No		707	71.8 kDa	77	10.9	25
201				112178	LAO	NA				5	NA		213	21.6 kDa	21	9.9	5
202	I				LA					C	NO		448	45.0 kDa	52	11.6	18
203	I				LA	X				c	NO		287	29.1 kDa	35	12.2	13
204	II			114672	LAO	X				C	CAATGTT		614	62.3 kDa	67	10.9	22
205					LA					3	no		205	21.5 kDa	29	14.1	12
206	I				LA					C	NO		210	21.3 kDa	21	10	5
207				136002	LA	NA				5	NA		213	21.4 kDa	21	9.9	5
208				34442	LAO					3	NO		700	70.8 kDa	77	11	25
209	I				LAO					C	No		423	42.7 kDa	49	11.6	16
210					LA	NA				5	na		183	18.2 kDa	17	9.3	5
211					LA					3	NO		462	48.0 kDa	57	12.3	21
212	I				LA					C	NO		626	64.4 kDa	72	11.5	24
213	I			114122	LA					C	no		645	66.2 kDa	76	11.8	26
214	I				LA					C	NO		406	41.0 kDa	45	11.1	14
215	I				LA					C	NO		504	51.3 kDa	60	11.9	21
216					LA	NA				5	NA		217	21.6 kDa	23	10.6	8
217	I				LA					C	NO		305	30.7 kDa	33	10.8	10
218				112314	LA	NA				5	NA		169	16.9 kDa	16	9.5	5
219					LA					3	NO		126	13.2 kDa	17	13.5	7
220	I				LA					C	no		452	45.5 kDa	52	11.5	18
221	I				LA					C	NO		568	57.7 kDa	71	12.5	27
222	I				LA					C	NO		427	44.0 kDa	51	11.9	18
223	I				LA					C	NO		425	43.7 kDa	51	12	18
224	III				LA					C	NO		235	24.0 kDa	27	11.5	8
225					LA	NA				5	No		392	40.4 kDa	44	11.2	14
226					LA					3	NO		119	12.4 kDa	13	10.9	5
227	I				LA	X				C	no		212	21.2 kDa	21	9.9	5
228					LA	NA				5	NA		133	13.4 kDa	16	12	6
229					LA					3	no		332	34.1 kDa	40	12	13
230					LA					3	no		171	17.8 kDa	22	12.9	9
231					LA	NA				5	NA		128	12.8 kDa	15	11.7	4
232					LA					3	NO		111	11.6 kDa	15	13.5	5
233	I				LA					C	NO		449	45.0 kDa	52	11.6	18
234	I				LA					C	No		426	43.9 kDa	51	12	18
235					LA	NA				5	NA		218	21.9 kDa	23	10.6	8
236	II			122564	TR219		219	2		C	TAATGTT		555	55.8 kDa	71	12.8	20
237					LA					3	no		120	12.6 kDa	17	14.2	7
238				118180	LA	NA				5	na		220	22.4 kDa	26	11.8	8
239					LA					3	no		182	18.8 kDa	25	13.7	10
240					LA	NA				5	na		183	18.3 kDa	17	9.3	5
241	I				LA	X				C	NO		442	45.8 kDa	49	11.1	16
242	I			41476	LA					C	NO		511	52.1 kDa	61	11.9	22
243	I				LA					C	na		559	56.5 kDa	69	12.3	24
244					LA					3	NO		60	6.5 kDa	7	11.7	3
245	I				LA					C	no		538	55.1 kDa	65	12.1	24
246	I				LA					C	na		448	44.9 kDa	52	11.6	18
247	I				LA					C	no		576	58.4 kDa	77	13.4	30
248	I				LA					C	no		426	43.9 kDa	50	11.7	17
249	II			118132	LA					C	NO		740	76.3 kDa	91	12.3	29
250					LA	NA				5	NA		423	43.1 kDa	51	12.1	19
251					LA	NA				5	na		226	22.9 kDa	23	10.2	7
252					LA					3	no		100	10.4 kDa	13	13	6
253					LA	NA				5	NA		23	2.4 kDa	1	4.3	0
254	I				LA					C	NO		571	57.8 kDa	77	13.5	30
255	I				LA					C	No		388	39.8 kDa	45	11.6	14
256					LA					3	no		258	26.7 kDa	35	13.6	14
257	I	MM3, MM4	AF235028, AF235029	121069	LA	X				C	No		541	55.6 kDa	67	12.4	24
258					LA					3	no		35	3.7 kDa	3	8.6	1
259				137761	LA	NA				5	No		371	37.6 kDa	45	12.1	16
260					LA					3	no		194	20.3 kDa	25	12.9	10
261					LA	NA				5	na		183	18.3 kDa	17	9.3	5
262	I				LA	X				C	no	suspect frameshift	190	19.1 kDa	17	8.9	3
263					LA	NA				5	na		267	27.4 kDa	29	10.9	10
264					LA					3	no		207	21.4 kDa	29	14	12
265					LA	NA				5	na		213	21.1 kDa	21	9.9	5
266	III			15400						c	CAATGTT		228	23.3 kDa	22	9.6	4
267				121070	LA	NA				5	NA		260	26.2 kDa	29	11.2	10
268					LA					5	na		133	13.5 kDa	17	12.8	7
269					LA					3	no		147	15.1 kDa	20	13.6	8
270					LA	NA				5	na		182	18.2 kDa	17	9.3	5
271	I				LA					C	NO		538	54.5 kDa	66	12.3	24
272					LA	NA				5	NA		218	21.9 kDa	23	10.6	8
273					LA					3	no		146	15.4 kDa	20	13.7	8
274					LA	NA				5	na		11	1.5 kDa	2	18.2	0
275	II				TR219		219			C	TAATGTT		549	55.2 kDa	71	12.9	19
276					LA	NA				5	na	WRGKA	183	18.4 kDa	16	8.7	5
277				14307	LA					5	na		258	26.1 kDa	27	10.5	7
278					LA	NA				5	NA		29	3.4 kDa	4	13.8	1
279	I				LA					C	NO		564	57.4 kDa	71	12.6	27
280					LA					3	no		336	34.6 kDa	39	11.6	13
281					LA	NA				5	na		13	1.6 kDa	2	15.4	0
282					LA					3	no		388	40.0 kDa	49	12.6	19
283					LA					3	no		119	12.2 kDa	16	13.4	7
284					LA	NA				5	na		236	24.2 kDa	23	9.7	7
285					LA	NA				5	na		55	5.4 kDa	3	5.5	0
286					LA	NA				5	na		45	4.5 kDa	3	6.7	0
287	I				LA					C	no		559	56.6 kDa	69	12.3	24
288					LA					3	NO		233	24.1 kDa	30	12.9	11
289	I				LA	X				C	no		179	18.3 kDa	14	7.8	5
290					LA	NA				5	na		389	39.6 kDa	45	11.6	16
291					LA					3	no		286	30.3 kDa	38	13.3	13
